# Supplementary material for: Prevalence of Allergen-Specific IgE Positivity and Serum Immunoglobulin E Concentrations of Allergens in Dogs with Suspected Allergic Dermatitis Using the Multiple Allergen Simultaneous Test in South Korea
Source: Vet Sci. 2025 Jun 8;12(6):563. doi: 10.3390/vetsci12060563 (PMC12197348; doi:10.3390/vetsci12060563)
Supplement: Supplementary file 1 [file vetsci-12-00563-s001.zip]

Archive with 4 entries (4 files):
- Table S2.xlsx
- Table S3.xlsx
- Figure S1.pdf
- Table S1.xlsx
