# Supplementary material for: Prevalence of Allergen-Specific IgE Positivity and Serum Immunoglobulin E Concentrations of Allergens in Dogs with Suspected Allergic Dermatitis Using the Multiple Allergen Simultaneous Test in South Korea
Source: Vet Sci. 2025 Jun 8;12(6):563. doi: 10.3390/vetsci12060563 (PMC12197348; doi:10.3390/vetsci12060563)
Supplement: Supplementary file 1 [file vetsci-12-00563-s001.zip › Table S2.xlsx]

## Sheet: Supplementary Table 2
	Table S2: The allergen-specific IgE prevalence for food allergens in canine serum, analyzed using the MAST assay and classified by age, sex, and breed
	Age group
		Puppies	Adolescents	Young adults	Older adults	Seniors	p-value
	Citrus mix	59.33	56.66	63.09	70.76	68.38	<.001
	Kiwi	54.85	58.9	60.68	62.29	55.56	0.2531
	Apple	74.63	79.96	81.16	78.6	77.78	0.1981
	Pear	48.13	50.84	53.45	54.24	52.14	0.4356
	Pineapple	80.97	86.45	88.39	87.29	91.45	0.0191
	Mango	64.55	61.93	59.69	62.5	64.1	0.5817
	Peach	71.64	76.48	80.72	83.47	81.2	0.0006
	Plum	78.73	80.63	84.88	85.17	87.18	0.0163
	Strawberry	64.93	64.17	66.48	66.95	60.68	0.5963
	Blueberry	63.81	68.09	71.19	70.76	77.78	0.0357
	Honeydew melon	26.49	28.67	29.35	25.64	33.33	0.3914
	Watermelon	80.97	86.34	88.28	87.08	90.6	0.0299
	Cacao	71.27	74.24	75.36	75.85	83.76	0.1125
	Garley meal	17.91	21.39	24.21	23.73	24.79	0.1813
	Buckwheat meal	55.22	49.61	50.27	48.31	54.7	0.3533
	Rice	25.37	21.95	25.08	26.69	23.93	0.3185
	Whear flour	22.76	21.61	21.69	23.73	21.37	0.9013
	Oat flour	72.76	79.51	82.91	80.3	81.2	0.0091
	Millet	45.9	46.02	49.73	48.31	46.15	0.5522
	Flaxseed	80.97	86.56	88.28	87.5	91.45	0.0213
	Soybean	12.69	12.32	12.49	13.14	9.4	0.8878
	String bean	80.22	84.88	86.86	86.86	89.74	0.0472
	Lentil	60.07	67.75	66.81	65.04	66.67	0.2117
	Pea	73.13	76.71	81.38	79.66	82.91	0.0151
	Corn	80.97	86.34	88.28	87.08	91.45	0.0213
	Raw chestnut	71.27	65.4	66.27	68.01	64.1	0.4032
	Hazelnut	13.06	18.14	22.23	18.01	20.51	0.0095
	Peanut	66.42	68.2	68.89	69.7	68.38	0.9139
	Beef	47.76	40.87	41.51	43.01	35.9	0.1878
	Pork	28.36	24.86	27.71	25	25.64	0.5715
	Goat meat	55.97	63.05	65.61	63.35	70.94	0.0257
	Lamb meat	80.97	86.67	88.39	87.71	91.45	0.0189
	Rabbit	61.94	67.86	71.96	70.13	70.94	0.0283
	Chicken	66.79	59.46	60.02	62.5	55.56	0.1411
	Quail	80.97	86.23	87.95	87.08	91.45	0.0286
	Duck meat	76.87	83.09	84.78	84.96	88.03	0.0208
	Ostrich	74.25	77.6	79.3	78.6	84.62	0.1896
	Turkey	73.88	79.96	82.04	80.3	87.18	0.0169
	Egg white	16.42	18.48	20.04	19.28	22.22	0.5945
	Egg yolk	69.03	74.8	74.04	75.21	79.49	0.2176
	Cow's milk	2.61	2.24	1.64	1.48	1.71	0.7143
	Cheddar cheese	3.73	6.16	4.05	5.08	4.27	0.2809
	Yogurt	68.28	74.36	73.06	74.79	78.63	0.1968
	Butter	53.73	64.61	67.8	62.92	57.26	0.0004
	Beta-Lactoglobulin	80.97	85.78	87.4	86.86	91.45	0.0411
	Casein	72.39	76.15	79.19	79.66	84.62	0.0269
	Anchovy	55.22	59.69	60.79	60.17	52.99	0.3073
	Salmon	16.79	18.03	17.85	19.7	11.11	0.2823
	Codfish	18.28	21.28	24.32	24.15	25.64	0.1574
	Tuna	11.57	17.47	20.7	17.16	18.8	0.0115
	Mackerel	58.96	62.49	63.75	64.41	61.54	0.6104
	Sea bass	73.13	78.05	79.08	79.87	79.49	0.2669
	Sardine	65.3	70.66	74.04	71.4	75.21	0.0628
	Herring	60.45	66.18	66.27	71.61	73.5	0.0144
	Trout	76.49	81.86	84.34	81.99	87.18	0.0316
	Shrimp	24.63	24.19	26.4	28.18	23.93	0.5364
	Crab	25	27.77	29.24	31.36	31.62	0.3511
	Mussel	46.27	44.79	43.26	41.74	37.61	0.4493
	Shellfish	38.06	38.52	36.25	36.65	35.9	0.8726
	Garlic	25.37	23.85	24.64	25	27.35	0.918
	Onion	33.58	35.39	34.83	34.53	28.21	0.6501
	Cucumber	54.1	51.4	54.33	51.27	53.85	0.6937
	Tomato	24.25	22.28	27.05	29.45	29.06	0.0274
	Potato	44.78	48.82	48.19	50.42	32.48	0.0076
	Sweet potato	37.69	34.83	34.39	33.05	37.61	0.7126
	Chinese cabbage	59.33	63.61	66.05	65.89	69.23	0.2104
	Chicory	41.79	44.34	45.67	44.7	44.44	0.8612
	Kale	73.13	75.36	76.67	75.85	75.21	0.8199
	Lettuce	75.37	79.73	80.83	79.24	81.2	0.4101
	Spinach	80.97	86	87.73	87.5	89.74	0.0543
	Zucchini	58.58	64.73	66.59	64.62	71.79	0.0835
	Bell Pepper	52.99	59.01	59.91	62.5	57.26	0.1477
	Parsley	63.81	67.08	69	67.37	64.1	0.5077
	Beetroot	77.99	82.31	85.65	85.81	88.89	0.0083
	Radish	80.22	85.44	87.73	87.29	90.6	0.0171
	Aloe vera	80.97	86.23	87.73	86.65	89.74	0.0673
	Cauliflower	42.54	45.13	46.66	49.58	47.01	0.3894
	Broccoli	44.4	42.67	43.81	45.34	45.3	0.8977
	Baker's yeast	1.49	3.25	3.5	1.91	4.27	0.1987
	Brewer's yeast	80.6	86.67	87.95	87.71	91.45	0.0186
	Pupa	43.28	42.89	41.07	37.5	35.9	0.237
	Baking powder	31.34	32.03	32.31	31.99	30.77	0.9973
	Honey	70.52	75.14	78.09	76.91	77.78	0.1229
	Gluten	78.36	85.44	86.31	86.44	89.74	0.0143
	Sex group
		Intact female	Intact male	Neutered female	Neutered male	p-value
	Citrus mix	62.63	67.86	61.69	62.11	0.7164
	Kiwi	64.65	57.14	60.3	58.57	0.4719
	Apple	77.27	76.79	79.6	80.25	0.5126
	Pear	48.48	49.11	53.43	51.96	0.7
	Pineapple	82.83	83.04	87.86	87.24	0.2254
	Mango	58.08	52.68	64.98	60.42	0.0318
	Peach	73.74	74.11	80.7	78.94	0.089
	Plum	79.29	79.46	83.98	83.24	0.3362
	Strawberry	61.62	64.29	66.37	64.95	0.4746
	Blueberry	64.65	59.82	69.45	71.25	0.0588
	Honeydew melon	25.76	25	27.06	30.21	0.3227
	Watermelon	82.32	83.04	87.56	87.24	0.2094
	Cacao	77.78	77.68	73.73	75.71	0.3469
	Garley meal	18.69	28.57	24.68	20.75	0.032
	Buckwheat meal	51.01	52.68	51.94	49.04	0.658
	Rice	25.76	25.89	24.78	23.52	0.8949
	Whear flour	22.73	27.68	23.58	20.22	0.1298
	Oat flour	76.26	77.68	81.09	80.25	0.5353
	Millet	37.37	43.75	47.86	50.19	0.0005
	Flaxseed	83.33	83.04	88.06	87.16	0.2044
	Soybean	14.14	10.71	13.23	11.76	0.7329
	String bean	82.32	83.04	86.67	85.63	0.4797
	Lentil	58.59	64.29	68.26	65.72	0.1178
	Pea	72.73	73.21	80	79.17	0.1167
	Corn	83.33	83.04	87.56	87.16	0.3409
	Raw chestnut	71.72	68.75	69.55	63.49	0.0162
	Hazelnut	20.71	14.29	20.5	18.14	0.3704
	Peanut	73.74	66.07	68.46	68.02	0.5558
	Beef	46.46	41.96	41	41.97	0.7258
	Pork	24.75	35.71	26.07	25.52	0.1276
	Goat meat	57.58	58.93	63.58	65.03	0.2458
	Lamb meat	83.33	83.04	88.06	87.32	0.2443
	Rabbit	66.67	67.86	69.35	69.72	0.8786
	Chicken	61.11	64.29	61.89	59.65	0.7317
	Quail	82.83	83.04	87.56	87.01	0.2394
	Duck meat	76.77	77.68	85.27	83.94	0.0185
	Ostrich	76.26	78.57	78.21	78.71	0.9556
	Turkey	78.28	73.21	81.49	80.86	0.1258
	Egg white	20.2	18.75	18.71	19.45	0.9397
	Egg yolk	72.73	73.21	73.83	74.87	0.9495
	Cow's milk	1.01	3.57	2.19	1.77	0.4688
	Cheddar cheese	6.57	8.93	5.37	4.07	0.0879
	Yogurt	70.71	68.75	75.02	73.1	0.398
	Butter	59.6	60.71	65.07	64.34	0.4452
	Beta-Lactoglobulin	83.33	82.14	87.36	86.4	0.3014
	Casein	73.74	71.43	78.41	78.55	0.2577
	Anchovy	61.11	57.14	60.8	58.42	0.7056
	Salmon	15.66	14.29	18.51	17.6	0.2996
	Codfish	19.7	24.11	25.27	20.91	0.0889
	Tuna	18.69	13.39	19.1	17.29	0.4996
	Mackerel	59.09	50	65.77	61.95	0.0049
	Sea bass	72.22	74.11	79.7	78.4	0.1503
	Sardine	69.19	70.54	72.04	71.79	0.9281
	Herring	61.62	61.61	67.86	67.41	0.3381
	Trout	77.78	79.46	83.78	82.48	0.2324
	Shrimp	22.73	22.32	28.76	23.75	0.0296
	Crab	28.79	27.68	29.85	27.98	0.861
	Mussel	43.43	43.75	45.07	42.51	0.7904
	Shellfish	39.39	32.14	36.42	38.05	0.6823
	Garlic	23.74	32.14	26.67	22.44	0.0517
	Onion	31.31	38.39	37.61	32.13	0.0407
	Cucumber	53.54	50	54.43	51.58	0.6889
	Tomato	27.78	25.89	25.37	25.75	0.9192
	Potato	48.99	41.96	48.26	47.89	0.6941
	Sweet potato	31.82	32.14	33.63	36.43	0.5029
	Chinese cabbage	62.12	62.5	65.97	64.41	0.6992
	Chicory	37.88	47.32	46.27	44.2	0.2602
	Kale	73.74	71.43	75.32	76.33	0.523
	Lettuce	76.77	72.32	81.19	79.63	0.1595
	Spinach	83.33	83.04	87.36	86.7	0.4212
	Zucchini	58.59	65.18	64.98	66.03	0.3827
	Bell Pepper	53.03	59.82	61.09	58.65	0.2978
	Parsley	68.18	64.29	67.36	67.41	0.9668
	Beetroot	79.8	82.14	84.68	84.24	0.4285
	Radish	81.82	81.25	86.97	86.86	0.1568
	Aloe vera	81.82	83.04	87.46	86.7	0.2054
	Cauliflower	42.93	50	47.96	44.97	0.4048
	Broccoli	41.41	42.86	44.48	44.04	0.7766
	Baker's yeast	2.53	4.46	3.48	2.54	0.5357
	Brewer's yeast	82.32	83.04	88.06	87.09	0.1556
	Pupa	43.43	30.36	43.78	39.58	0.0366
	Baking powder	34.85	28.57	31.44	32.44	0.7487
	Honey	69.7	75.89	76.52	76.71	0.3018
	Gluten	82.32	83.04	86.37	85.32	0.5626
	Breed group
		Total	Bichon Frisé	p-value	Maltese	p-value	Toy Poodle	p-value	Pomeranian	p-value	Shih-Tzu	p-value
	Citrus mix	62.15	60.17	0.4148	62.95	0.7464	64.66	0.3244	55.9	0.083	76.47	0.0072
	Kiwi	59.56	56.99	0.296	58.86	0.7838	59.62	0.982	54.87	0.1987	68.24	0.1081
	Apple	79.5	82.63	0.1173	77.95	0.4597	79.33	0.9364	79.49	0.9974	69.41	0.0242
	Pear	52.12	51.91	0.9314	51.59	0.8364	51.92	0.9399	51.79	0.9297	50.59	0.7806
	Pineapple	86.93	87.29	0.8322	87.05	0.9478	86.54	0.825	85.13	0.4724	81.18	0.1233
	Mango	61.62	60.38	0.6097	67.05	0.0296	57.45	0.1048	63.08	0.6866	62.35	0.8915
	Peach	78.9	77.97	0.649	79.77	0.6756	81.49	0.225	69.23	0.0016	83.53	0.3015
	Plum	82.99	82.63	0.8472	83.64	0.7373	82.93	0.9773	81.03	0.4825	77.65	0.1986
	Strawberry	65.38	65.47	0.9702	67.5	0.385	67.79	0.3353	62.56	0.426	56.47	0.0899
	Blueberry	69.62	70.97	0.5548	70.45	0.7243	69.71	0.9701	63.59	0.0782	62.35	0.1523
	Honeydew melon	28.35	29.24	0.6943	25	0.1464	27.16	0.6165	22.05	0.0584	24.71	0.4623
	Watermelon	86.78	87.08	0.8616	86.82	0.9834	86.54	0.8917	85.13	0.512	81.18	0.1352
	Cacao	75.03	72.88	0.3227	77.05	0.3633	77.16	0.3475	80	0.1199	82.35	0.1234
	Garley meal	22.57	23.31	0.7247	24.55	0.3602	22.6	0.99	24.1	0.6214	18.82	0.4153
	Buckwheat meal	50.39	50.64	0.923	53.41	0.2413	49.52	0.7399	55.38	0.1785	49.41	0.8584
	Rice	24.3	25	0.7427	23.64	0.7648	24.52	0.9214	27.69	0.2873	25.88	0.7373
	Whear flour	22.12	21.4	0.728	21.36	0.7235	18.99	0.1501	20.51	0.6015	27.06	0.2811
	Oat flour	80.21	82.2	0.3137	78.64	0.4446	80.53	0.8794	79.49	0.8069	71.76	0.0556
	Millet	47.69	50.85	0.2058	45.45	0.3842	46.63	0.6884	49.23	0.6777	49.41	0.7545
	Flaxseed	86.97	87.29	0.8495	87.27	0.8609	86.54	0.8084	85.13	0.4628	81.18	0.1205
	Soybean	12.43	13.98	0.3496	9.09	0.0455	12.74	0.8584	13.85	0.564	16.47	0.2683
	String bean	85.66	85.59	0.9717	86.14	0.7893	85.82	0.9301	83.59	0.4289	80	0.1451
	Lentil	66.13	66.31	0.9376	57.95	0.0009	71.15	0.0429	67.18	0.7646	60	0.2405
	Pea	78.75	79.87	0.5801	78.41	0.873	76.2	0.241	81.03	0.4513	71.76	0.1228
	Corn	86.82	87.08	0.879	87.05	0.8966	86.3	0.7706	85.13	0.502	81.18	0.1322
	Raw chestnut	66.69	63.14	0.1324	66.82	0.9584	63.7	0.2303	66.15	0.8778	70.59	0.4526
	Hazelnut	19.11	19.28	0.9327	16.36	0.1707	18.27	0.683	22.05	0.3158	22.35	0.4556
	Peanut	68.53	67.58	0.6834	69.55	0.671	69.47	0.7009	72.31	0.272	71.76	0.5271
	Beef	41.95	38.98	0.2287	40.91	0.6831	41.83	0.9637	45.64	0.3131	40	0.7205
	Pork	26.25	24.58	0.4452	24.77	0.5134	30.29	0.0836	29.23	0.3621	17.65	0.0751
	Goat meat	63.61	65.25	0.4938	65	0.5747	61.78	0.4704	60	0.3122	61.18	0.646
	Lamb meat	87.08	87.29	0.9021	87.27	0.912	86.54	0.759	85.13	0.4343	81.18	0.1122
	Rabbit	69.21	68.43	0.7369	67.95	0.5984	67.79	0.5605	70.77	0.6481	63.53	0.265
	Chicken	60.76	59.96	0.7427	60	0.7629	61.78	0.6917	63.08	0.5219	52.94	0.1467
	Quail	86.67	87.29	0.7146	87.05	0.8294	86.3	0.8362	84.62	0.4174	81.18	0.1446
	Duck meat	83.59	83.9	0.8674	83.86	0.8857	82.93	0.737	82.05	0.5765	78.82	0.2445
	Ostrich	78.33	78.39	0.9778	78.18	0.9433	78.13	0.9238	76.41	0.5302	74.12	0.3542
	Turkey	80.44	80.51	0.9707	80.45	0.9926	80.05	0.8531	77.44	0.31	71.76	0.0484
	Egg white	19.11	21.4	0.2479	17.05	0.3038	17.79	0.5211	18.46	0.8229	22.35	0.4556
	Egg yolk	74.24	74.58	0.8774	73.41	0.7125	73.8	0.8482	75.9	0.6088	69.41	0.3173
	Cow's milk	1.92	2.33	0.5503	0.91	0.1384	1.2	0.3114	1.54	0.7092	3.53	0.2912
	Cheddar cheese	4.92	5.51	0.5886	4.09	0.4515	5.29	0.7473	4.1	0.6088	8.24	0.1682
	Yogurt	73.56	75.21	0.4529	71.36	0.3341	70.67	0.2159	72.82	0.8204	75.29	0.7216
	Butter	63.99	64.19	0.9312	61.36	0.2891	65.63	0.5172	61.03	0.4061	56.47	0.1558
	Beta-Lactoglobulin	86.29	86.23	0.9699	87.05	0.67	86.06	0.8966	85.13	0.6486	80	0.0987
	Casein	77.81	77.75	0.9797	76.82	0.6445	75.96	0.4014	76.41	0.651	72.94	0.2891
	Anchovy	59.41	60.17	0.7557	60	0.8143	56.01	0.1902	57.95	0.6891	65.88	0.231
	Salmon	17.84	16.95	0.6414	17.5	0.864	19.47	0.4204	20	0.4478	12.94	0.2442
	Codfish	22.72	20.13	0.2127	26.14	0.1157	24.04	0.5513	23.08	0.9083	28.24	0.2334
	Tuna	17.99	17.37	0.7483	20	0.3115	16.83	0.5653	18.46	0.8679	21.18	0.452
	Mackerel	62.86	60.17	0.2657	61.36	0.5474	61.54	0.6039	63.08	0.9521	70.59	0.1461
	Sea bass	78.3	77.54	0.7151	79.09	0.7071	78.13	0.9376	77.44	0.7789	72.94	0.2398
	Sardine	71.61	73.31	0.4506	73.86	0.33	69.95	0.4862	67.18	0.1866	65.88	0.2498
	Herring	66.92	65.68	0.5985	65.23	0.4861	68.51	0.5202	69.23	0.5069	65.88	0.8418
	Trout	82.43	83.69	0.5054	81.14	0.512	82.69	0.8943	82.05	0.8945	74.12	0.0488
	Shrimp	25.69	24.58	0.6105	29.77	0.0711	25.96	0.9046	22.05	0.2607	29.41	0.4395
	Crab	28.8	28.39	0.8553	33.41	0.0495	30.29	0.5344	23.59	0.1194	31.76	0.553
	Mussel	43.56	43.86	0.9049	44.32	0.7664	44.47	0.7275	42.05	0.6816	45.88	0.6708
	Shellfish	37.25	37.08	0.9422	37.27	0.9931	35.58	0.5107	36.41	0.8146	43.53	0.2391
	Garlic	24.63	27.54	0.1791	24.09	0.8064	25.24	0.7897	25.64	0.7529	34.12	0.0466
	Onion	34.55	36.02	0.5367	34.77	0.9267	35.58	0.6816	31.79	0.4346	43.53	0.0871
	Cucumber	52.76	56.36	0.149	50.23	0.3244	49.28	0.1862	46.67	0.1001	56.47	0.4999
	Tomato	25.69	20.55	0.0175	29.09	0.1322	26.44	0.7427	25.64	0.9891	32.94	0.1328
	Potato	47.77	47.46	0.9017	51.82	0.1151	46.15	0.5404	43.59	0.2597	50.59	0.6081
	Sweet potato	34.77	34.53	0.92	34.55	0.9261	35.1	0.8976	30.26	0.2002	47.06	0.0195
	Chinese cabbage	64.66	65.68	0.6707	66.59	0.4326	62.26	0.341	61.54	0.3788	62.35	0.661
	Chicory	44.61	46.82	0.3735	42.95	0.517	44.71	0.9695	36.92	0.0369	42.35	0.68
	Kale	75.67	75.42	0.9098	76.36	0.7519	74.76	0.689	72.31	0.2929	74.12	0.7434
	Lettuce	79.65	82.63	0.135	77.95	0.416	79.57	0.9701	75.38	0.1557	72.94	0.1321
	Spinach	86.52	86.86	0.8392	87.05	0.764	85.58	0.6023	84.62	0.4543	80	0.0851
	Zucchini	65.04	63.35	0.4781	67.05	0.4128	64.66	0.8812	63.59	0.6822	55.29	0.0641
	Bell Pepper	59.26	59.11	0.9525	58.18	0.671	57.69	0.5463	58.46	0.8274	54.12	0.3428
	Parsley	67.33	64.83	0.2873	70	0.2672	65.63	0.4912	69.23	0.5845	67.06	0.9581
	Beetroot	83.93	84.11	0.9208	84.55	0.7433	84.13	0.9149	81.03	0.2892	75.29	0.0341
	Radish	86.26	86.02	0.8895	86.82	0.7505	85.58	0.7091	84.1	0.4013	81.18	0.1827
	Aloe vera	86.44	86.86	0.8053	86.36	0.9637	86.06	0.8308	84.62	0.4732	81.18	0.1647
	Cauliflower	46.26	48.94	0.2826	45	0.6223	44.47	0.4951	48.72	0.5071	40	0.2541
	Broccoli	43.82	42.8	0.6787	46.14	0.3653	41.11	0.2985	41.03	0.4471	48.24	0.4197
	Baker's yeast	2.97	2.75	0.8011	2.73	0.7828	1.44	0.0776	2.05	0.4625	4.71	0.3564
	Brewer's yeast	86.89	87.29	0.815	86.59	0.8614	86.54	0.8416	85.13	0.4822	81.18	0.1262
	Pupa	41.04	43.22	0.3762	38.41	0.2973	38.46	0.3187	35.38	0.1204	51.76	0.0482
	Baking powder	31.99	33.47	0.5258	28.86	0.1905	33.89	0.4406	26.67	0.1225	28.24	0.4641
	Honey	76.12	79.03	0.1693	74.77	0.5412	75.24	0.697	72.31	0.2302	65.88	0.0301
	Gluten	85.39	85.38	0.995	86.59	0.5076	83.89	0.4237	84.1	0.6234	80	0.1678
