# Supplementary material for: Prevalence of Allergen-Specific IgE Positivity and Serum Immunoglobulin E Concentrations of Allergens in Dogs with Suspected Allergic Dermatitis Using the Multiple Allergen Simultaneous Test in South Korea
Source: Vet Sci. 2025 Jun 8;12(6):563. doi: 10.3390/vetsci12060563 (PMC12197348; doi:10.3390/vetsci12060563)
Supplement: Supplementary file 1 [file vetsci-12-00563-s001.zip › Table S3.xlsx]

## Sheet: Supplementary Table 3
	Table S3: The mean concentrations of allergen-specific IgE for food allergens in canine serum, analyzed using the MAST assay and classified by age, sex, and breed
	Age group
		Puppies	Adolescents	Young adults	Older adults	Seniors	p-value
	Citrus mix	0.599686	0.523439	0.567083	0.618234	0.6765	0.2479
	Kiwi	0.475578	0.452224	0.468069	0.530034	0.759077	0.065
	Apple	2.77	2.88515	2.89339	2.65229	2.48352	0.1405
	Pear	1.58915	1.73128	1.76229	1.77734	1.88525	0.3184
	Pineapple	6.10599	6.07513	5.86617	5.90534	5.83178	0.6629
	Mango	0.568728	0.577758	0.500092	0.540237	0.4168	0.8142
	Peach	0.970833	0.810512	0.938331	0.967157	0.933053	0.0398
	Plum	6.45498	6.27639	6.27871	5.93532	5.55882	0.1218
	Strawberry	3.24713	3.35079	3.20923	3.18038	2.92958	0.4709
	Blueberry	1.52047	1.46711	1.44154	1.54192	1.4945	0.5976
	Honeydew melon	1.21127	1.34375	1.25373	1.22314	1.23077	0.189
	Watermelon	3.86175	3.85344	3.86352	3.90268	3.80189	0.9607
	Cacao	0.738482	0.728507	0.862413	0.686592	0.582245	0.6827
	Garley meal	0.4675	0.615393	0.485023	0.485536	0.271379	0.4977
	Buckwheat meal	0.522095	0.51921	0.621155	0.572895	0.478594	0.3331
	Rice	0.609853	0.4475	0.424585	0.379365	0.452143	0.7385
	Whear flour	0.349344	0.748705	0.427424	0.434821	0.664	0.6732
	Oat flour	2.42564	2.59296	2.62616	2.44855	3.01053	0.1765
	Millet	1.51219	1.25304	1.2511	1.23684	1.37037	0.0783
	Flaxseed	12.8111	12.5899	11.572	10.4455	10.5888	<.0001
	Soybean	0.184706	0.411818	0.678158	0.295	0.058182	0.6122
	String bean	2.22326	2.22691	2.35687	2.28049	2.32381	0.1832
	Lentil	2.31056	2.59008	2.74426	3	2.82051	0.3102
	Pea	3.12245	3.29197	3.11036	2.97074	3.02062	0.3445
	Corn	7.62212	7.63813	6.6129	6.04866	6.1028	<.0001
	Raw chestnut	1.7977	0.994332	1.18377	0.987601	0.879733	0.0018
	Hazelnut	1.06857	0.58963	0.494089	0.334471	0.181667	0.0804
	Peanut	0.407191	0.471412	0.478331	0.584225	0.408125	0.244
	Beef	0.315156	0.306301	0.324116	0.378571	0.454048	0.3295
	Pork	0.387105	0.451577	0.330119	0.35161	0.478333	0.4746
	Goat meat	1.5	1.65009	1.83973	2.15719	1.75904	0.0091
	Lamb meat	5.81106	6.57881	7.49814	7.78744	7.27103	0.0022
	Rabbit	1.51205	1.73927	1.75495	1.84894	2.03614	0.0273
	Chicken	0.405419	0.519171	0.510201	0.406169	0.406154	0.0651
	Quail	2.46083	2.4987	2.55168	2.48905	2.42991	0.5969
	Duck meat	2.21359	2.31941	2.54522	2.32918	2.48544	0.2407
	Ostrich	1.72864	1.77778	1.66437	1.71968	1.81818	0.0934
	Turkey	2.60606	2.67367	3.02136	2.68602	2.79412	0.1457
	Egg white	0.212273	0.29903	0.253005	0.315495	0.269615	0.5597
	Egg yolk	1.41622	1.54192	1.45266	1.55211	1.52688	0.5473
	Cow's milk	0.27	0.493	0.400667	0.118571	0.705	0.5377
	Cheddar cheese	0.133	0.379273	0.303784	0.183333	0.318	0.295
	Yogurt	1.36066	1.40964	1.36132	1.3966	1.44565	0.5277
	Butter	1.35417	1.30849	1.31179	1.31987	1.31343	0.9432
	Beta-Lactoglobulin	2.35023	2.35248	2.37594	2.45122	2.57944	0.2489
	Casein	3.81959	4.17059	4.32365	4.55585	3.86869	0.1094
	Anchovy	0.401419	0.60546	0.480234	0.490775	0.895968	0.0327
	Salmon	1.17933	0.508571	0.830307	0.502903	0.492308	0.3638
	Codfish	0.790612	0.558526	0.712658	0.473596	0.437	0.7386
	Tuna	0.481613	0.666603	0.732011	0.503086	0.401364	0.7972
	Mackerel	0.373671	0.455717	0.40177	0.48273	0.554306	0.2773
	Sea bass	1.4949	1.64849	1.5554	1.57825	1.86021	0.0017
	Sardine	1.39429	1.46276	1.5074	1.50445	1.48864	0.3226
	Herring	1.30864	1.27242	1.33223	1.28698	1.37209	0.253
	Trout	1.82927	1.76197	1.82468	1.78295	1.88235	0.5586
	Shrimp	0.380758	0.334259	0.355228	0.32	0.251429	0.925
	Crab	0.285224	0.390685	0.338427	0.306486	0.221351	0.6608
	Mussel	0.388306	0.436075	0.472861	0.526701	0.35	0.8415
	Shellfish	0.677745	0.822791	0.629607	1.45619	0.329286	0.0073
	Garlic	0.581176	0.462911	0.651822	0.66339	0.247813	0.2424
	Onion	0.848556	0.471171	0.508428	0.383865	0.329394	0.1594
	Cucumber	0.442	0.553355	0.458629	0.434132	0.336984	0.5887
	Tomato	0.636923	1.00186	0.491134	0.533165	0.500588	0.7117
	Potato	0.735083	0.611009	0.477727	0.477605	0.361579	0.4397
	Sweet potato	1.12871	1.35048	1.49363	1.14103	1.18182	0.2157
	Chinese cabbage	1.41509	1.27289	1.24876	1.33441	1.30864	0.0536
	Chicory	1.17857	1.2096	1.30695	1.30332	1.26923	0.2562
	Kale	1.44388	1.35067	1.39	1.39106	1.40909	0.6316
	Lettuce	1.5297	1.51124	1.5813	1.47059	1.51579	0.5151
	Spinach	2.47465	2.5013	2.47815	2.34867	2.40952	0.4209
	Zucchini	1.2293	1.24048	1.29276	1.26885	1.30952	0.6483
	Bell Pepper	1.11972	1.17078	1.16453	1.22712	1.13433	0.167
	Parsley	1.31579	1.28047	1.28254	1.23899	1.22667	0.6813
	Beetroot	1.56459	1.65578	1.64834	1.63704	1.68269	0.494
	Radish	1.9814	2.06684	2.10737	2.13349	2.0566	0.3991
	Aloe vera	8.52995	7.61688	6.84145	6.13936	6.02857	<.0001
	Cauliflower	1.21053	1.1464	1.19249	1.15385	1.10909	0.4887
	Broccoli	1.27731	1.25984	1.24	1.40187	1.22642	0.4998
	Baker's yeast	0.1275	0.358276	0.319063	0.593333	0.482	0.8857
	Brewer's yeast	3.33333	3.6447	3.79577	3.92995	4.28972	0.0223
	Pupa	0.614828	0.645587	0.729227	0.537458	0.909286	0.4975
	Baking powder	1.11905	1.21329	1.2339	1.21192	1.22222	0.6988
	Honey	1.72487	1.70939	1.79383	1.61983	1.56044	0.7732
	Gluten	3.20952	3.27785	3.41751	3.20343	3.25714	0.6359
	Sex group
		Intact female	Intact male	Neutered female	Neutered male	p-value
	Citrus mix	0.559597	0.508553	0.633629	0.537475	0.1142
	Kiwi	0.531484	0.476563	0.47698	0.489646	0.9706
	Apple	2.84314	2.82558	2.89	2.77012	0.678
	Pear	1.72917	1.72727	1.75233	1.74408	0.9948
	Pineapple	5.67683	5.8172	6.03624	5.93128	0.3141
	Mango	0.725304	0.956102	0.449939	0.545229	0.0294
	Peach	0.825068	1.01807	0.9318	0.891646	0.3977
	Plum	6.3758	6.22472	6.35426	6.04802	0.4151
	Strawberry	3.48361	3.31944	3.31784	3.1716	0.1137
	Blueberry	1.48438	1.46269	1.52292	1.44984	0.5369
	Honeydew melon	1.37255	1.21429	1.26838	1.27481	0.5665
	Watermelon	3.87117	3.93548	3.92614	3.8	0.1777
	Cacao	0.846169	0.784253	0.690432	0.803868	0.8555
	Garley meal	0.532432	0.525	0.556613	0.480556	0.9258
	Buckwheat meal	0.501485	0.436271	0.607644	0.538934	0.2881
	Rice	0.336667	0.406897	0.492731	0.429706	0.8791
	Whear flour	0.346222	0.357742	0.731266	0.421255	0.654
	Oat flour	2.59603	2.34483	2.62945	2.5613	0.8234
	Millet	1.27027	1.2449	1.25572	1.30322	0.9201
	Flaxseed	10.8606	11.3118	11.8305	11.9048	0.6769
	Soybean	0.271071	0.184167	0.387744	0.560458	0.9011
	String bean	2.5092	2.23656	2.28703	2.26122	0.093
	Lentil	2.59483	2.11111	2.76531	2.73099	0.548
	Pea	2.90972	3.06098	3.22637	3.11553	0.6787
	Corn	6.41818	6.64516	7.10341	6.89153	0.5787
	Raw chestnut	1.31458	1.73026	1.20398	0.992579	0.0801
	Hazelnut	0.819756	0.26625	0.515243	0.504237	0.6373
	Peanut	0.583699	0.506622	0.495451	0.459062	0.6715
	Beef	0.301304	0.282979	0.342888	0.336465	0.847
	Pork	0.232245	0.2325	0.354809	0.446476	0.2002
	Goat meat	1.7807	1.37879	1.92645	1.74232	0.2648
	Lamb meat	6.26667	5.45161	7.70847	6.84507	0.006
	Rabbit	1.69697	1.43421	1.84362	1.72878	0.0877
	Chicken	0.467273	0.434861	0.471945	0.489549	0.9666
	Quail	2.57317	2.29032	2.48523	2.5265	0.0815
	Duck meat	2.23684	2.11494	2.56826	2.30678	0.0935
	Ostrich	1.72848	1.625	1.76845	1.70312	0.3467
	Turkey	2.64516	2.4878	3.01221	2.6692	0.1046
	Egg white	0.27075	0.272857	0.292819	0.268498	0.9236
	Egg yolk	1.44444	1.42683	1.48517	1.52464	0.893
	Cow's milk	0.48	0.065	0.410909	0.423478	0.6991
	Cheddar cheese	0.181538	0.407	0.345	0.270189	0.6148
	Yogurt	1.37857	1.31169	1.37003	1.40484	0.4127
	Butter	1.33051	1.32353	1.29205	1.33333	0.6992
	Beta-Lactoglobulin	2.35758	2.1413	2.41116	2.3968	0.2952
	Casein	3.66438	3.5875	4.63198	4.08121	0.001
	Anchovy	0.547025	0.4875	0.493061	0.5685	0.8391
	Salmon	0.239677	0.299375	0.622151	0.843581	0.4867
	Codfish	0.345385	0.393704	0.408071	0.862721	0.0753
	Tuna	0.402703	0.53	0.638021	0.711378	0.7617
	Mackerel	0.377863	0.391607	0.439561	0.453325	0.8009
	Sea bass	1.6014	1.45783	1.6005	1.60098	0.3441
	Sardine	1.54744	1.44304	1.46685	1.49036	0.4695
	Herring	1.31967	1.28985	1.28299	1.31927	0.7496
	Trout	1.88312	1.61798	1.81948	1.78938	0.2358
	Shrimp	0.297333	0.3236	0.359965	0.32288	0.9076
	Crab	0.251228	0.362258	0.4348	0.270522	0.0988
	Mussel	0.34093	0.422041	0.477373	0.463508	0.8924
	Shellfish	0.63359	0.888333	0.767432	0.924707	0.7617
	Garlic	0.658723	0.320833	0.570858	0.557842	0.5416
	Onion	0.555968	0.355349	0.526561	0.488038	0.9468
	Cucumber	0.38434	0.640357	0.465667	0.492772	0.7939
	Tomato	0.371636	0.46	0.660235	0.726448	0.9767
	Potato	0.602887	0.591702	0.457299	0.603884	0.6628
	Sweet potato	1.31746	1.19444	1.48817	1.24051	0.3781
	Chinese cabbage	1.25203	1.38571	1.26546	1.3031	0.3941
	Chicory	1.28	1.22642	1.25161	1.26783	0.9913
	Kale	1.32877	1.3375	1.3712	1.40685	0.6498
	Lettuce	1.53947	1.61728	1.53799	1.51834	0.9287
	Spinach	2.41212	2.24731	2.49089	2.45833	0.5549
	Zucchini	1.27586	1.27397	1.25115	1.27707	0.9563
	Bell Pepper	1.23809	1.28358	1.15635	1.16776	0.1539
	Parsley	1.33333	1.33333	1.28656	1.25542	0.4908
	Beetroot	1.62025	1.6413	1.63807	1.65055	0.9771
	Radish	2.09259	2	2.05835	2.10797	0.7229
	Aloe vera	7.16667	6.89247	7.02048	7.15426	0.9684
	Cauliflower	1.25882	1.125	1.16805	1.16239	0.4272
	Broccoli	1.30488	1.22917	1.2953	1.26876	0.9889
	Baker's yeast	0.068	0.176	0.437143	0.373333	0.8646
	Brewer's yeast	3.8773	3.47312	3.73898	3.73257	0.3522
	Pupa	0.534302	0.477941	0.6255	0.724485	0.6318
	Baking powder	1.31884	1.15625	1.20253	1.20616	0.6518
	Honey	1.6087	1.78824	1.69051	1.75651	0.8932
	Gluten	3.09203	3.1828	3.35714	3.3054	0.7921
	Breed group
		Total	Bichon Frisé	p-value	Maltese	p-value	Toy Poodle	p-value	Pomeranian	p-value	Shih-Tzu	p-value
	Citrus mix	0.572483	0.632324	0.269	0.483466	0.009	0.546803	0.534	0.634679	0.396	0.584308	0.869
	Kiwi	0.486923	0.506691	0.648	0.485637	0.976	0.494476	0.871	0.468318	0.706	0.547069	0.593
	Apple	2.81908	3.02051	0.073	2.59767	0.025	2.76364	0.644	3.07742	0.184	2.52542	0.273
	Pear	1.74424	1.73469	0.891	1.68282	0.445	1.73611	0.912	1.76238	0.862	1.69767	0.767
	Pineapple	5.96371	6.18204	0.209	5.8799	0.639	5.925	0.831	6.12048	0.544	5.57971	0.33
	Mango	0.53691	0.447474	0.041	0.513695	0.738	0.553724	0.822	0.408618	0.027	0.380943	0.004
	Peach	0.904917	0.812147	0.04	0.886809	0.745	0.963156	0.252	0.915704	0.921	1.06747	0.242
	Plum	6.19909	5.98974	0.285	6.19022	0.965	6.29855	0.632	6.22785	0.922	6.18182	0.969
	Strawberry	3.24296	3.12298	0.313	3.03704	0.07	3.35461	0.514	3.31148	0.725	3.60417	0.239
	Blueberry	1.47789	1.46866	0.832	1.40968	0.13	1.54828	0.511	1.42742	0.482	1.4717	0.946
	Honeydew melon	1.27417	1.35507	0.179	1.20909	0.191	1.23894	0.537	1.27907	0.956	1.19048	0.507
	Watermelon	3.86413	3.90024	0.615	3.73298	0.053	3.88611	0.772	3.9759	0.298	3.86957	0.974
	Cacao	0.760886	0.705756	0.515	1.10254	0.255	0.683427	0.241	0.576154	0.006	0.732	0.821
	Garley meal	0.514842	0.569182	0.699	0.53213	0.844	0.506702	0.947	0.431064	0.61	0.594375	0.638
	Buckwheat meal	0.56158	0.706151	0.155	0.568723	0.866	0.564417	0.963	0.4875	0.134	0.697381	0.295
	Rice	0.443385	0.60678	0.399	0.318173	0.052	0.38098	0.595	0.48537	0.729	0.435	0.949
	Whear flour	0.536061	1.14911	0.292	0.429043	0.489	0.326709	0.064	0.4625	0.614	0.387826	0.23
	Oat flour	2.5824	2.83247	0.094	2.3526	0.019	2.41791	0.094	2.47097	0.441	2.55738	0.946
	Millet	1.27953	1.42083	0.276	1.22	0.165	1.2165	0.156	1.26042	0.737	1.26191	0.843
	Flaxseed	11.7815	13.085	0.007	10.3464	0.001	12.225	0.382	12.0964	0.659	8.7971	0.006
	Soybean	0.446586	0.255455	0.119	0.286	0.323	1.00906	0.413	0.36963	0.689	0.531429	0.715
	String bean	2.28584	2.29455	0.866	2.31135	0.778	2.31092	0.631	2.23313	0.472	2.25	0.731
	Lentil	2.6996	2.68051	0.915	2.05098	0.001	3.01351	0.31	2.61832	0.755	2.45098	0.627
	Pea	3.14163	3.33687	0.126	2.85797	0.038	3.12618	0.908	2.98734	0.35	2.73771	0.218
	Corn	6.92561	7.76642	0.003	6.08877	0.002	7.04178	0.701	7.13253	0.626	5.23188	0.001
	Raw chestnut	1.13921	1.28017	0.571	1.41983	0.11	0.917283	0.056	1.19698	0.764	0.995333	0.466
	Hazelnut	0.522613	0.562088	0.813	0.415	0.306	0.439342	0.491	0.36	0.066	0.6	0.816
	Peanut	0.485096	0.441661	0.209	0.448758	0.373	0.413633	0.05	0.395106	0.02	0.490492	0.956
	Beef	0.33205	0.348859	0.792	0.270944	0.01	0.314138	0.582	0.333483	0.981	0.491176	0.092
	Pork	0.384878	0.419569	0.654	0.327339	0.472	0.291984	0.032	0.319649	0.411	0.456667	0.526
	Goat meat	1.7987	1.92857	0.346	1.74825	0.668	1.87938	0.617	1.64957	0.478	2.15385	0.594
	Lamb meat	7.0746	7.71117	0.164	7.38542	0.44	7.16667	0.825	5.83735	0.001	6.36232	0.429
	Rabbit	1.75746	1.79567	0.562	1.699	0.477	1.83688	0.35	1.65217	0.282	1.48148	0.017
	Chicken	0.478405	0.530671	0.282	0.393598	0.002	0.456342	0.513	0.42252	0.144	0.441778	0.727
	Quail	2.50867	2.46116	0.314	2.40209	0.057	2.55153	0.53	2.50909	0.996	2.43478	0.551
	Duck meat	2.39757	2.42677	0.763	2.36585	0.811	2.6029	0.432	2.21875	0.072	2.26866	0.532
	Ostrich	1.72531	1.74054	0.744	1.63081	0.029	1.70154	0.63	1.81879	0.248	1.80952	0.426
	Turkey	2.79692	2.82632	0.785	2.76554	0.831	3.12913	0.324	2.63576	0.231	2.36066	0.072
	Egg white	0.276424	0.229802	0.203	0.299733	0.654	0.235946	0.422	0.345278	0.444	0.237895	0.507
	Egg yolk	1.50076	1.49148	0.859	1.47678	0.645	1.62215	0.421	1.5	0.992	1.40678	0.276
	Cow's milk	0.392157	0.277273	0.353	0.2875	0.718	0.412	0.939	0.336667	0.868	0.583333	0.57
	Cheddar cheese	0.300916	0.297308	0.97	0.203333	0.153	0.139545	0.001	0.27125	0.851	0.29	0.948
	Yogurt	1.38795	1.39718	0.798	1.37261	0.685	1.38776	0.996	1.32394	0.237	1.26562	0.066
	Butter	1.31573	1.28053	0.327	1.34444	0.45	1.3663	0.186	1.28571	0.583	1.25	0.44
	Beta-Lactoglobulin	2.3886	2.40049	0.846	2.37859	0.872	2.36034	0.66	2.36145	0.766	2.36765	0.881
	Casein	4.24662	4.48774	0.228	4.25444	0.97	4.44304	0.359	3.81879	0.045	3.35484	0.014
	Anchovy	0.533236	0.535599	0.967	0.46375	0.183	0.429056	0.029	0.753274	0.449	0.694643	0.328
	Salmon	0.680968	0.692125	0.967	0.925714	0.547	0.52716	0.409	0.622051	0.877	0.196364	<.001
	Codfish	0.611851	0.511263	0.378	0.70887	0.667	0.6307	0.946	0.506222	0.721	0.3975	0.085
	Tuna	0.640605	0.351463	0.019	0.51	0.262	0.794286	0.509	0.734722	0.756	0.252222	<.001
	Mackerel	0.438363	0.473732	0.443	0.512	0.328	0.428555	0.873	0.35748	0.022	0.433167	0.941
	Sea bass	1.59856	1.66393	0.16	1.46552	<.001	1.60615	0.864	1.58278	0.791	1.67742	0.457
	Sardine	1.48086	1.51445	0.399	1.37231	0.002	1.50859	0.519	1.40458	0.16	1.53571	0.556
	Herring	1.30359	1.24839	0.095	1.33449	0.368	1.29123	0.72	1.34074	0.44	1.35714	0.467
	Trout	1.79954	1.88354	0.095	1.7423	0.342	1.80523	0.915	1.81875	0.759	1.74603	0.646
	Shrimp	0.339971	0.299138	0.394	0.29458	0.322	0.390648	0.587	0.527674	0.34	0.3408	0.995
	Crab	0.338866	0.341493	0.963	0.401769	0.59	0.281587	0.188	0.237174	0.06	0.309259	0.74
	Mussel	0.455621	0.405797	0.357	0.521026	0.563	0.605027	0.396	0.38378	0.401	0.714872	0.501
	Shellfish	0.832984	0.849543	0.925	0.957256	0.653	0.592432	0.066	0.771127	0.749	1.79054	0.503
	Garlic	0.565534	0.570769	0.965	0.554151	0.929	0.580762	0.905	0.4404	0.327	0.431379	0.186
	Onion	0.500413	0.609824	0.556	0.386536	0.233	0.560135	0.647	0.332742	0.072	0.802432	0.537
	Cucumber	0.478185	0.487481	0.913	0.374615	0.02	0.448927	0.684	0.472198	0.949	0.5275	0.724
	Tomato	0.662588	0.54299	0.55	1.38883	0.365	0.532273	0.456	0.513	0.434	0.5325	0.512
	Potato	0.544198	0.557455	0.926	0.708333	0.311	0.622396	0.651	0.405412	0.144	0.536512	0.96
	Sweet potato	1.33153	1.36196	0.843	1.38816	0.69	1.10959	0.001	1.15254	0.026	1.275	0.545
	Chinese cabbage	1.29036	1.30323	0.724	1.31058	0.576	1.33591	0.525	1.275	0.737	1.33962	0.605
	Chicory	1.2601	1.33032	0.21	1.19577	0.139	1.26882	0.884	1.26389	0.977	1.36111	0.659
	Kale	1.38313	1.38202	0.978	1.32738	0.085	1.44051	0.437	1.2695	0.006	1.42857	0.646
	Lettuce	1.53041	1.64359	0.085	1.38484	0.001	1.50151	0.636	1.61224	0.521	1.43548	0.684
	Spinach	2.4592	2.56098	0.121	2.29243	0.01	2.37079	0.159	2.51515	0.518	2.27941	0.275
	Zucchini	1.26617	1.29431	0.512	1.19322	0.017	1.26022	0.895	1.29032	0.772	1.42553	0.4
	Bell Pepper	1.173	1.13979	0.193	1.10156	0.003	1.19583	0.48	1.14912	0.599	1.34783	0.131
	Parsley	1.27496	1.24183	0.358	1.26623	0.822	1.25275	0.5	1.26667	0.854	1.24561	0.73
	Beetroot	1.64251	1.67003	0.461	1.57796	0.068	1.69143	0.22	1.59494	0.34	1.51562	0.144
	Radish	2.08446	2.1601	0.248	2	0.069	2.10393	0.729	2.09756	0.89	2.18841	0.395
	Aloe vera	7.09818	7.35366	0.405	6.81579	0.365	7.19832	0.756	7.24242	0.72	5.95652	0.099
	Cauliflower	1.16802	1.20346	0.328	1.12121	0.131	1.18378	0.785	1.10526	0.174	1.20588	0.668
	Broccoli	1.27935	1.20792	0.134	1.34483	0.688	1.24561	0.536	1.2125	0.334	1.19512	0.332
	Baker's yeast	0.365316	0.251538	0.487	0.108333	0.012	0.91	0.527	0.075	0.006	0.3425	0.957
	Brewer's yeast	3.74892	3.7233	0.845	3.81102	0.691	3.60833	0.249	3.77711	0.915	3.63768	0.65
	Pupa	0.663641	0.785343	0.496	0.660769	0.975	0.544938	0.167	0.558551	0.235	0.642955	0.898
	Baking powder	1.21127	1.24683	0.562	1.18898	0.712	1.17731	0.546	1.07692	0.002	1.16667	0.732
	Honey	1.71781	1.67292	0.578	1.66261	0.692	1.61981	0.231	2.28369	0.116	1.69643	0.924
	Gluten	3.30563	3.27295	0.767	3.26772	0.855	3.17478	0.258	3.33537	0.863	3.19118	0.609
