# Supplementary material for: Prevalence of Allergen-Specific IgE Positivity and Serum Immunoglobulin E Concentrations of Allergens in Dogs with Suspected Allergic Dermatitis Using the Multiple Allergen Simultaneous Test in South Korea
Source: Vet Sci. 2025 Jun 8;12(6):563. doi: 10.3390/vetsci12060563 (PMC12197348; doi:10.3390/vetsci12060563)
Supplement: Supplementary file 1 [file vetsci-12-00563-s001.zip › Table S1.xlsx]

## Sheet: Supplementary Table 1
	Table S1: Classification of allergen panels used in the MAST assay into environmental and food allergens
	Environment	Molds	Alternaria spp.	Mites	Acarus siro
			Aspergillus spp.		Blomia tropicalis
			Candida albicans		Dermatophagoides farina
			Cladosporium spp.		D. pteronyssinus
			Malassezia spp.		Glycyphagus domesticus
			Penicillium spp.		Lepidoglyphus destructor
					Tyrophagus putrescentiae
		Trees	Acacia	Weeds	Dandelion
			Ash mix		Goldenrod
			Birch/Alder mix		Japanese hop
			Japanese cedar		Mugwort
			Oak, white		Ox-eye-daisy
			Pine		Pigweed mix
			Poplar mix		Ragweed, short
			Swallow willow		Reed
			Sycamore mix		Russian thistle
		Grasses	Bermuda grass	Insects	Bee venom
			Lilac pollen		Cockroach mix
			Orchard grass		Ctenocephalides spp.
			Redtop	Others	Cat
			Rye pollen		CCD mix
			Sweet vernal grass		House dust
			Timothy grass		Latex
					Sheep wool
	Food		Aloe vera	Egg white		Pineapple
			Anchovy	Egg yolk		Plum
			Apple	Flaxseed		Pork
			Baker's yeast	Garley meal		Potato
			Baking powder	Garlic		Pupa
			Beef	Gluten		Quail
			Beetroot	Goat meat		Rabbit
			Bell Pepper	Hazelnut		Radish
			Beta-Lactoglobulin	Herring		Raw chestnut
			Blueberry	Honey		Rice
			Brewer's yeast	Honeydew melon		Salmon
			Broccoli	Kale		Sardine
			Buckwheat meal	Kiwi		Sea bass
			Butter	Lamb meat		Shellfish
			Cacao	Lentil		Shrimp
			Casein	Lettuce		Soybean
			Cauliflower	Mackerel		Spinach
			Cheddar cheese	Mango		Strawberry
			Chicken	Millet		String bean
			Chicory	Mussel		Sweet potato
			Chinese cabbage	Onion		Tomato
			Citrus mix	Ostrich		Trout
			Codfish	Oat flour		Tuna
			Corn	Parsley		Turkey
			Cow's milk	Pea		Watermelon
			Crab	Peach		Whear flour
			Cucumber	Peanut		Yogurt
			Duck meat	Pear		Zucchini
